# Supplementary material for: Bromeliads going batty: pollinator partitioning among sympatric chiropterophilous Bromeliaceae
Source: AoB Plants. 2019 Mar 12;11(2):plz014. doi: 10.1093/aobpla/plz014 (PMC6537948; doi:10.1093/aobpla/plz014)
Supplement: Supplementary Tables S1 [file plz014_suppl_supplementary_tables_s1.xlsx]

## Sheet: Seeds Prec
Species	Pitcairnia recurvata
Treatment	Seeds
Cross-Pollination	1888
Cross-Pollination	0
Cross-Pollination	0
Cross-Pollination	0
Cross-Pollination	0
Cross-Pollination	569
Cross-Pollination	2644
Cross-Pollination	478
Cross-Pollination	2300
Cross-Pollination	0
Cross-Pollination	0
Cross-Pollination	2771
Cross-Pollination	1966
Cross-Pollination	2439
Self-Pollination	1180
Self-Pollination	0
Self-Pollination	1969
Self-Pollination	0
Self-Pollination	0
Self-Pollination	1946
Self-Pollination	2915
Self-Pollination	0
Self-Pollination	3815
Self-Pollination	0
Self-Pollination	2068
Self-Pollination	0
Self-Pollination	3320
Self-Pollination	0
Control	0
Control	2532
Control	0
Control	2556
Control	2100
Control	2095
Control	0
Control	0
Control	2400
Control	0
Control	1546
Control	1249
Control	2164
Control	1071
Control	2468
Control	2580
Control	1481
Control	4305
Control	1703
Control	1702

## Sheet: Seeds Pvir
Species	Pseudalcantarea viridiflora
Treatment	Seeds
Spontaneous Self-Pollination	1554
Spontaneous Self-Pollination	0
Spontaneous Self-Pollination	0
Spontaneous Self-Pollination	0
Spontaneous Self-Pollination	0
Spontaneous Self-Pollination	492
Spontaneous Self-Pollination	0
Spontaneous Self-Pollination	1085
Spontaneous Self-Pollination	680
Spontaneous Self-Pollination	1402
Spontaneous Self-Pollination	1234
Spontaneous Self-Pollination	1232
Spontaneous Self-Pollination	1423
Spontaneous Self-Pollination	1389
Cross-Pollination	840
Cross-Pollination	937
Cross-Pollination	972
Cross-Pollination	934
Cross-Pollination	1494
Cross-Pollination	1531
Self-Pollination	0
Self-Pollination	0
Self-Pollination	365
Self-Pollination	679
Self-Pollination	381
Self-Pollination	376
Self-Pollination	360
Self-Pollination	0
Self-Pollination	1326
Self-Pollination	1294
Self-Pollination	1361
Self-Pollination	1397
Self-Pollination	1301
Self-Pollination	1394
Control	0
Control	142
Cross-Pollination	1036
Cross-Pollination	531
Cross-Pollination	278
Cross-Pollination	786
Cross-Pollination	0
Control	578
Control	626
Control	0
Control	0
Control	1020
Control	0
Cross-Pollination	1082
Cross-Pollination	0
Cross-Pollination	1190
Cross-Pollination	0
Cross-Pollination	0
Control	963
Control	234
Control	292
Control	1005
Control	141
Control	411
Control	129
Control	158
Control	0
Control	391
Control	0

## Sheet: Seeds Wnut
Species	Werauhia nutans
Treatment	Seeds
Spontaneous Self-Pollination	415
Spontaneous Self-Pollination	356
Spontaneous Self-Pollination	357
Spontaneous Self-Pollination	218
Spontaneous Self-Pollination	257
Spontaneous Self-Pollination	105
Spontaneous Self-Pollination	50
Spontaneous Self-Pollination	383
Spontaneous Self-Pollination	278
Spontaneous Self-Pollination	198
Spontaneous Self-Pollination	108
Spontaneous Self-Pollination	55
Spontaneous Self-Pollination	215
Spontaneous Self-Pollination	959
Spontaneous Self-Pollination	884
Spontaneous Self-Pollination	1188
Spontaneous Self-Pollination	0
Spontaneous Self-Pollination	0
Spontaneous Self-Pollination	0
Spontaneous Self-Pollination	0
Spontaneous Self-Pollination	175
Cross-Pollination	168
Cross-Pollination	0
Cross-Pollination	299
Cross-Pollination	344
Cross-Pollination	0
Cross-Pollination	0
Cross-Pollination	187
Cross-Pollination	0
Cross-Pollination	180
Cross-Pollination	240
Cross-Pollination	0
Cross-Pollination	1159
Cross-Pollination	837
Cross-Pollination	0
Self-Pollination	207
Self-Pollination	272
Self-Pollination	0
Self-Pollination	0
Self-Pollination	290
Self-Pollination	214
Self-Pollination	233
Self-Pollination	0
Self-Pollination	0
Self-Pollination	140
Self-Pollination	75
Self-Pollination	856
Self-Pollination	656
Self-Pollination	997
Self-Pollination	533
Self-Pollination	0
Self-Pollination	0
Control	0
Control	0
Control	0
Control	791
Control	819
Control	518
Control	0
Control	0
Control	0
Control	1137
Control	0
Control	1304
Control	773
Control	0
Control	255
Control	0
Control	0
Control	525
Control	328
Control	359

## Sheet: Seeds Wnoc
Species	Werauhia noctiflorens
Treatment	Seeds
Self-Pollination	23
Self-Pollination	2098
Spontaneous Self-Pollination	2258
Spontaneous Self-Pollination	422
Spontaneous Self-Pollination	1979
Spontaneous Self-Pollination	1804
Spontaneous Self-Pollination	1100
Spontaneous Self-Pollination	1970
Spontaneous Self-Pollination	1820
Spontaneous Self-Pollination	1085
Spontaneous Self-Pollination	800
Spontaneous Self-Pollination	1654
Spontaneous Self-Pollination	1934
Spontaneous Self-Pollination	0
Spontaneous Self-Pollination	1846
Spontaneous Self-Pollination	2028
Spontaneous Self-Pollination	500
Spontaneous Self-Pollination	953
Spontaneous Self-Pollination	1419
Spontaneous Self-Pollination	86
Spontaneous Self-Pollination	1086
Cross-Pollination	2098
Self-Pollination	1563
Self-Pollination	1295
Self-Pollination	1891
Self-Pollination	114
Self-Pollination	0
Self-Pollination	2658
Self-Pollination	2016
Control	1609
Control	1146
Self-Pollination	0
Control	0
Self-Pollination	0
Self-Pollination	0
Control	0
Control	0
Control	1715
Control	2093
Control	1953
Control	470
Control	1549
Control	1261
Control	867
Control	0
Control	246
Control	1219
Control	0
Control	0
Control	0
Self-Pollination	0
Control	396
Control	581
Control	1522
Self-Pollination	1732
Control	1019
Control	785
Control	1496
Control	335
Cross-Pollination	1427
Cross-Pollination	1401
Cross-Pollination	1317
Cross-Pollination	923
Cross-Pollination	0
Cross-Pollination	680
Cross-Pollination	0
Cross-Pollination	1570
Cross-Pollination	1599
Cross-Pollination	0
Cross-Pollination	1688
Cross-Pollination	1725
Cross-Pollination	453
Cross-Pollination	1284
Cross-Pollination	0
Cross-Pollination	0
Cross-Pollination	0
Cross-Pollination	1424

## Sheet: Nectar Prec
Species	Pitcairnia recurvata
Hour	Volumen µL	Concentration	mg sugar
23:00:00	104.533	16	17.7915
23:00:00	27.733	12.3	3.48326
23:00:00	75.2	10	7.80576
23:00:00	98.666	14	14.573
23:00:00	23.466	14.2	3.46593
23:00:00	20.266	13	2.76834
23:00:00	70.4	13.5	9.61664
23:00:00	78.933	12.5	9.91398
23:00:00	33.066	10.5	3.43225
23:00:00	68.266	15	10.8475
01:00:00	64.945	13	8.87149
01:00:00	29.333	12.2	3.68422
01:00:00	51.2	12	6.43072
01:00:00	42.133	13.3	5.75537
01:00:00	18.133	9.5	1.68818
01:00:00	42.133	10	4.37341
01:00:00	51.733	12.7	7.06673
01:00:00	77.333	10.5	8.02717
01:00:00	77.333	10.5	8.02717
01:00:00	47.466	11	5.44435
03:00:00	17.5	13	2.3905
03:00:00	58.666	11.5	6.72899
03:00:00	44.266	12	5.55981
03:00:00	44.8	12.1	5.62688
03:00:00	27.2	10.3	2.82336
03:00:00	11.733	3	0.36255
03:00:00	48	11.8	6.0288
03:00:00	60.266	5.65	3.09165
03:00:00	60.266	11	6.91251
03:00:00	58.666	10	6.08953
05:00:00	0	0	0
05:00:00	24	11.5	2.7528
05:00:00	14.933	9	1.39026
05:00:00	11.52	10	1.19578
05:00:00	8.533	10.7	0.978735
05:00:00	0	0	0
05:00:00	20.266	9	1.88676
05:00:00	21.333	11	2.4469
05:00:00	21.333	11	2.4469
05:00:00	0	0	0
07:00:00	0	0	0
07:00:00	0	0	0
07:00:00	0	0	0
07:00:00	0	0	0
07:00:00	0	0	0
07:00:00	0	0	0
07:00:00	0	0	0
07:00:00	0	0	0
07:00:00	0	0	0
07:00:00	0	0	0

## Sheet: Nectar Pvir
Species	Pseudalcantarea viridiflora
Hour	Volumen µL	Concentration	mg sugar
20:00:00	140.469	16	23.9078
20:00:00	219.18	15	34.8277
20:00:00	213.333	13	29.1413
20:00:00	75.733	13.5	10.3451
20:00:00	131.071	18	25.2967
20:00:00	248.533	14	36.7083
20:00:00	82.667	9	7.6963
20:00:00	70.4	8	5.80096
20:00:00	106.133	10	11.0166
20:00:00	91.2	8	7.51488
20:00:00	203.73	8	16.7874
22:00:00	139.406	10	14.4703
22:00:00	84.839	11	9.73103
22:00:00	136.871	11	15.6991
22:00:00	187.913	7	13.4922
22:00:00	107.369	9.5	10.5651
22:00:00	312.78	13.5	42.7257
22:00:00	25.746	6.5	1.71211
22:00:00	36.579	6	2.24229
22:00:00	41.617	7	29.881
22:00:00	53.867	5	2.74183
22:00:00	68.513	5.5	3.84358
12:00:00	120.55	10	12.5131
12:00:00	75.598	8.5	6.62994
12:00:00	36.833	6	2.25786
12:00:00	48.886	7.5	3.76911
12:00:00	28.125	4	1.14187
12:00:00	114.267	11.2	13.1064
12:00:00	24.092	5	1.22628
12:00:00	11.2	6	0.68656
12:00:00	25.067	6.5	1.66696
12:00:00	85.838	4	3.48502
12:00:00	3.2	0	0
02:00:00	28.8	8	2.37312
02:00:00	0	0	0
02:00:00	0	0	0
02:00:00	4.267	0	0
02:00:00	0	0	0
02:00:00	120	9	11.172
02:00:00	18.333	5	0.93315
02:00:00	18.333	4	0.74432
02:00:00	14.933	5.1	0.76009
02:00:00	0	0	0
02:00:00	28.8	5	1.46592
04:00:00	0	0	0
04:00:00	0	0	0
04:00:00	0	0	0
04:00:00	0	0	0
04:00:00	0	0	0
04:00:00	23.125	7	1.66038
04:00:00	0	0	0
04:00:00	0	0	0
04:00:00	0	0	0
04:00:00	0	0	0
04:00:00	0	0	0
06:00:00	0	0	0
06:00:00	0	0	0
06:00:00	0	0	0
06:00:00	0	0	0
06:00:00	0	0	0
06:00:00	0	0	0
06:00:00	0	0	0
06:00:00	0	0	0
06:00:00	0	0	0
06:00:00	0	0	0
06:00:00	0	0	0

## Sheet: Nectar Wnoc
Species	Werauhia noctiflorens
Hour	Volumen µL	Concentration	mg sugar
18:00:00	284	14.5	11.5304
18:00:00	91	13	2.8119
18:00:00	35	12.5	4.396
18:00:00	45.86	10	4.76027
18:00:00	135	13.5	18.441
18:00:00	76.8	13.9	11.3434
18:00:00	0	0	0
18:00:00	0	0	0
18:00:00	0	0	0
18:00:00	0	0	0
20:00:00	132	13	18.0312
20:00:00	178	12	22.3568
20:00:00	151	12	18.9656
20:00:00	186	11.2	21.3342
20:00:00	2.22	5	0.112998
20:00:00	102.44	14	15.1304
20:00:00	145.07	15	23.0516
20:00:00	0	0	0
20:00:00	65	13	8.879
20:00:00	57.6	12.2	7.23456
22:00:00	70.4	12.5	8.84224
22:00:00	121	11	13.8787
22:00:00	146.13	12	18.3539
22:00:00	102.4	11.5	11.7453
22:00:00	0	0	0
22:00:00	79.12	13	10.8078
22:00:00	25	14	3.6925
22:00:00	107.733	15	17.1188
22:00:00	73.6	12	9.24416
22:00:00	46.933	11	5.38322
00:00:00	24.587	10.5	2.55213
00:00:00	38.506	12.1	4.83635
00:00:00	58.666	12	7.36845
00:00:00	105.6	11	12.1123
00:00:00	0	0	0
00:00:00	93.86	12	11.7888
00:00:00	0	0	0
00:00:00	34.133	13.8	5.04144
00:00:00	43.733	10	4.53949
00:00:00	28.8	9.5	2.68128
02:00:00	0	0	0
02:00:00	0	0	0
02:00:00	39.466	11	4.52675
02:00:00	73.6	8.5	6.06464
02:00:00	0	0	0
02:00:00	21.35	11	2.44884
02:00:00	0	0	0
02:00:00	12.8	10	1.32864
02:00:00	0	0	0
02:00:00	0	0	0
04:00:00	0	0	0
04:00:00	0	0	0
04:00:00	0	0	0
04:00:00	2.13	10	0.221094
04:00:00	0	0	0
04:00:00	0	0	0
04:00:00	0	0	0
04:00:00	0	0	0
04:00:00	0	0	0
04:00:00	0	0	0

## Sheet: Nectar Wnut
Species	Werauhia nutans
Hour	Volumen µL	Concentration	mg sugar
20:00:00	59.063	12	7.41831
20:00:00	42.969	11	4.92854
20:00:00	49.375	8	4.0685
20:00:00	62.813	13	8.58026
20:00:00	61.438	12.8	8.39243
20:00:00	22.93	13	3.13224
20:00:00	11.562	14	1.70771
20:00:00	12.031	12	1.51109
20:00:00	15.156	10.5	1.57319
20:00:00	72.031	15	11.4457
22:00:00	33.125	10	3.43838
22:00:00	13.125	4	0.532875
22:00:00	0	0	0
22:00:00	19.219	13	2.62532
22:00:00	17.586	9	1.63726
22:00:00	6.336	8	0.522086
22:00:00	18.188	11	2.08616
22:00:00	13.28	10.2	1.37846
22:00:00	4.813	8.2	0.396591
22:00:00	3.438	8	0.283291
12:00:00	12.5	9	1.16375
12:00:00	0	0	0
12:00:00	0	0	0
12:00:00	0	0	0
12:00:00	0	0	0
12:00:00	1.875	6	0.114937
12:00:00	0	0	0
12:00:00	16.094	5.5	0.819185
12:00:00	0	0	0
12:00:00	0	0	0
02:00:00	0	0	0
02:00:00	0	0	0
02:00:00	0	0	0
02:00:00	0	0	0
02:00:00	0	0	0
02:00:00	0	0	0
02:00:00	0	0	0
02:00:00	0	0	0
02:00:00	0	0	0
02:00:00	0	0	0
04:00:00	0	0	0
04:00:00	0	0	0
04:00:00	0	0	0
04:00:00	0	0	0
04:00:00	0	0	0
04:00:00	0	0	0
04:00:00	0	0	0
04:00:00	0	0	0
04:00:00	0	0	0
04:00:00	0	0	0
06:00:00	0	0	0
06:00:00	0	0	0
06:00:00	0	0	0
06:00:00	0	0	0
06:00:00	0	0	0
06:00:00	0	0	0
06:00:00	0	0	0
06:00:00	0	0	0
06:00:00	0	0	0
06:00:00	0	0	0
